# Supplementary material for: The impact of breast surgery and systemic therapy on the survival of patients with de novo stage IV breast cancer
Source: Breast Cancer. 2025 Feb 2;32(2):426–33. doi: 10.1007/s12282-025-01675-w (PMC11842408; doi:10.1007/s12282-025-01675-w)
Supplement: Supplementary file 1 — Supplementary file1 (XLSX 10 KB) [file 12282_2025_1675_MOESM1_ESM.xlsx]

## Sheet: Sheet1
Supplemental Table 1. Relationships of tumor subtypes between biopsies at the start of treatment and surgical specimens
	Tumor subtypes of the surgical specimens
	HR+/HER2- (n=20)	HR+/HER2+ (n=11)	HR-/HER2+ (n=8)	TN (n=10)	p-value
Tumor subtypes of the biopsies
HR+/HER2- (n-21)	16 (80)	2 (18.2)	0	3 (30)	p<0.0001
HR+/HER2+ (n=6)	1 (5)	3 (27.3)	2 (25)	0
HR-/HER2+ (n=13)	1 (5)	6 (54.6)	6 (75)	0
TN (n=9)	2 (10)	0	0	7 (70)
HR: hormone receptor, TN: triple-negative
